# Supplementary material for: Remote homology and the functions of metagenomic dark matter
Source: Front Genet. 2015 Jul 21;6:234. doi: 10.3389/fgene.2015.00234 (PMC4508852; doi:10.3389/fgene.2015.00234)
Supplement: Supplementary file 4 [file Table1.XLSX]

## Sheet: GPC
Table S1. Enriched GO terms among ORFans from each metagenome. Two backgrounds were used: 1) a random subset of Pfam-annotated CDSs from the same metagenome; 2) PDB70 database.
Note: rows in grey indicate terms that were not significantly enriched relative to the background database (PDB)
GPC METAGENOME
GO term	Fold	ORFan hits	PFAM hits	p-value against Pfam (adjusted)	p-value against PDB70 (adjusted)
GDP-dissociation_inhibitor_activity	18.1149	66	5	7.47133e-55	1.58451e-90
dibenzothiophene_catabolic_process	12.008	35	4	1.69215e-22	3.65803e-55
mitochondrial_fission	12.8085	28	3	2.1612e-18	7.14057e-40
serine-type_endopeptidase_inhibitor_activity	15.7819	23	2	9.432e-17	1
calcium_ion_binding	2.62637	111	58	1.44378e-15	1
sequence-specific_DNA_binding	2.07775	162	107	6.39348e-14	2.13637e-49
viral_release_from_host_cell	19.2127	14	1	1.20372e-10	0.0514209
pectate_lyase_activity	4.49129	36	11	6.5052e-10	1.34902e-38
cellulase_activity	6.51861	19	4	6.04055e-07	0.000361823
polysaccharide_catabolic_process	2.55539	54	29	2.63044e-06	1.47231e-08
1-alkyl-2-acetylglycerophosphocholine_esterase_activity	8.23403	12	2	8.75548e-05	1.47231e-08
peptidylglycine_monooxygenase_activity	3.06137	29	13	0.000447145	1.21973e-37
peptide_metabolic_process	2.94073	30	14	0.000640499	8.50768e-27
oligogalacturonide_lyase_activity	3.20212	21	9	0.0096212	2.25496e-39
oligosaccharyl_transferase_activity	2.18327	35	22	0.0474786	5.1463e-48
transition_metal_ion_binding	2.15653	33	21	0.0991859	1
ribonuclease_activity	1.93144	38	27	0.269459	0.000134836
metallopeptidase_activity	1.5168	84	76	0.334164	2.20857e-10
lysozyme_activity	3.77393	11	4	0.398966	1
cysteine-type_peptidase_activity	2.25456	23	14	0.667172	1

## Sheet: GOS
Table S1. Enriched GO terms among ORFans from each metagenome. Two backgrounds were used: 1) a random subset of Pfam-annotated CDSs from the same metagenome; 2) PDB70 database.
Note: rows in grey indicate terms that were not significantly enriched relative to the background database (PDB)
GOS METAGENOME
GO term	Fold	ORFan hits	PFAM hits	p-value against Pfam (adjusted)	p-value against PDB70 (adjusted)
calcium_ion_binding	6.97481	133	20	6.51435e-62	1
polysaccharide_catabolic_process	16.2571	62	4	1.20036e-48	8.04778e-06
lysozyme_activity	40.9049	39	1	4.9034e-45	1
L-ascorbic_acid_binding	5.83419	89	16	4.6876e-35	1.00626e-74
protein_kinase_activity	9.7892	56	6	2.0408e-32	1
ADP-heptose-lipopolysaccharide_heptosyltransferase_activity	18.3548	35	2	1.62881e-28	4.00865e-88
dephosphorylation	4.4451	89	21	1.43284e-26	1
phosphatidylinositol_alpha-mannosyltransferase_activity	27.2699	26	1	4.87657e-25	5.5958e-42
endonuclease_activity	2.74447	157	60	1.5509e-24	1.24509e-11
CDP-glycerol_glycerophosphotransferase_activity	25.1722	24	1	3.51251e-22	1.24364e-25
metallopeptidase_activity	3.43587	95	29	1.64258e-20	3.52625e-06
sequence-specific_DNA_binding	2.27476	167	77	6.21413e-18	6.35361e-33
rRNA_binding	6.03085	46	8	6.62232e-18	1
viral_release_from_host_cell	20.9769	20	1	1.10028e-16	0.0496237
RNA_ligase_(ATP)_activity	20.9769	20	1	1.10028e-16	1.44575e-26
phosphatase_activity	4.82468	46	10	2.9843e-14	1
pectate_lyase_activity	18.8792	18	1	4.63354e-14	2.24896e-11
proline_3-hydroxylase_activity	9.08997	26	3	1.98482e-13	1.63088e-46
serine-type_endopeptidase_inhibitor_activity	16.7815	16	1	1.57334e-11	1
spermatogenesis	16.7815	16	1	1.57334e-11	1
N-methyltransferase_activity	16.7815	16	1	1.57334e-11	5.30943e-09
mitochondrial_fission	16.7815	16	1	1.57334e-11	2.65245e-16
sulfate_assimilation,_phosphoadenylyl_sulfate_reduction_by_phosphoadenylyl-sulfate_reductase_(thioredoxin)	15.7326	15	1	2.64833e-10	6.60517e-11
phospholipase_activity	15.7326	15	1	2.64833e-10	1.57842e-11
phosphoadenylyl-sulfate_reductase_(thioredoxin)_activity	15.7326	15	1	2.64833e-10	1.71566e-14
peptidoglycan_beta-N-acetylmuramidase_activity	14.6838	14	1	4.18319e-09	6.92512e-19
phosphorelay_signal_transduction_system	3.54993	44	13	4.46419e-09	1
cysteine-type_peptidase_activity	13.635	13	1	6.17365e-08	1
O-methyltransferase_activity	13.635	13	1	6.17365e-08	0.854443
cell_redox_homeostasis	2.81532	51	19	3.15809e-07	1
cholesterol_binding	12.5861	12	1	8.46093e-07	1
blood_coagulation	5.50643	21	4	1.44043e-06	1
phosphoric_diester_hydrolase_activity	5.50643	21	4	1.44043e-06	1
protein_complex_assembly	5.50643	21	4	1.44043e-06	0.663238
peptide_metabolic_process	11.5373	11	1	1.07064e-05	0.000673746
lactone_biosynthetic_process	11.5373	11	1	1.07064e-05	1.32185e-15
viral_life_cycle	10.4884	10	1	0.000124466	1
triglyceride_lipase_activity	10.4884	10	1	0.000124466	1
1-alkyl-2-acetylglycerophosphocholine_esterase_activity	4.71979	18	4	0.000214356	2.2001e-12
apoptotic_process	3.14653	27	9	0.00067244	1
glycerol_ether_metabolic_process	3.67095	21	6	0.00118637	1
scyllo-inosamine-4-phosphate_amidinotransferase_activity	6.29306	12	2	0.00143478	4.96789e-21
endopeptidase_activity	5.76864	11	2	0.00915944	1
intracellular_protein_transport	3.01542	23	8	0.00915944	1
cytokinesis_by_binary_fission	5.76864	11	2	0.00915944	0.00623246
response_to_mercury_ion	4.19537	12	3	0.0778625	0.854443
glycine_amidinotransferase_activity	3.84576	11	3	0.333138	5.8408e-11

## Sheet: HG
Table S1. Enriched GO terms among ORFans from each metagenome. Two backgrounds were used: 1) a random subset of Pfam-annotated CDSs from the same metagenome; 2) PDB70 database.
Note: rows in grey indicate terms that were not significantly enriched relative to the background database (PDB)
HG METAGENOME
GO term	Fold	ORFan hits	PFAM hits	p-value against Pfam (adjusted)	p-value against PDB70 (adjusted)
sequence-specific_DNA_binding	2.2082	149	260	3.24755e-15	1.63326e-94
polysaccharide_catabolic_process	4.60509	49	41	1.34626e-14	1.16497e-21
calcium_ion_binding	4.26608	31	28	8.64212e-08	1
regulation_of_sporulation_resulting_in_formation_of_a_cellular_spore	8.47712	11	5	0.000233231	4.79149e-20
ribonuclease_activity	3.85323	18	18	0.00367851	0.00102414
lysozyme_activity	5.50462	10	7	0.0364032	1
transition_metal_ion_binding	2.6491	22	32	0.0967022	1
